# Supplementary material for: Development of Low-Cost In-House Assays for Quantitative Detection of HBsAg, HBeAg, and HBV DNA to Enhance Hepatitis B Virus Diagnostics and Antiviral Screening in Resource-Limited Settings
Source: Pathogens. 2025 Mar 5;14(3):258. doi: 10.3390/pathogens14030258 (PMC11945746; doi:10.3390/pathogens14030258)
Supplement: Supplementary file 1 [file pathogens-14-00258-s001.zip]

Archive with 1 entries (1 files):
- pathogens-3471370-supplementary.pdf
